# Supplementary material for: Quality and Quantity of Information in Summary Basis of Decision Documents Issued by Health Canada
Source: PLoS One. 2014 Mar 20;9(3):e92038. doi: 10.1371/journal.pone.0092038 (PMC3961288; doi:10.1371/journal.pone.0092038)
Supplement: Table S1 — List of drugs with Summary Basis of Decision. (XLS) [file pone.0092038.s001.xls]

## Sheet: Sheet2
Table S1: List of drugs with Summary Basis of Decision
Generic Name	Brand Name	Company	Date of NOC*
Aripiprazole	Abilify	Bristol-Myers Squibb	2009-06-09
Abatacept	Orencia	Bristol-Myers Squibb Canada	2006-06-29
Abiraterone acetate	Zytiga	Janssen Inc.	2011-07-27
Acamprosate calcium	Campral	Prempharm Inc.	2007-03-14
Alemtuzumab	Mabcampath	Genzyme Corporation	2005-11-30
Alglucosidase alfa	Myozyme	Genzyme Canada Inc.	2006-08-14
Aliskiren fumarate	Rasilez	Novartis Pharmaceuticals Canada Inc.	2007-11-14
Alitretinoin	Toctino	Basilea Pharmaceuticals Corp.	2009-11-13
Ambrisentan	Volibris	GlaxoSmithKline Inc.	2008-03-20
Anidulafungin	Eraxis	Pfizer Canada Inc.	2007-11-14
Apixaban	Eliquis	Bristol-Myers Squibb Canada	2011-12-16
Aprepitant	Emend	Merck Frosst Canada Ltd.	2007-08-24
AS03-Adjuvanted H1N1 Pandemic Influenza Vaccine	Arepanrix H1N1	GlaxoSmithKline Biologicals	2009-10-13
Asenapine	Saphris	Merck Canada Inc.	2011-10-07
Azacitidine	Vidaza	Celgene	2009-10-23
Azelaic acid	Finacea	Berlex Canada Inc.	2005-11-02
Aztreonam	Cayston	Gilead Sciences Canada, Inc.	2009-09-11
Belimumab	Benlysta	GlaxoSmithKline	2011-07-06
Besifloxacin	Besivance	Bausch and Lomb Inc.	2009-10-23
Bevacizumab	Avastin	Hoffmann-La Roche Limited	2005-09-09
Boceprevir	Victrelis	Merck Canada Inc.	2011-07-29
Bortezomib	Velcade	Janssen-Ortho Inc.	2005-01-27
C1 Esterase Inhibitor, Human	Berinert	CSL Behring Canada, Inc.	2010-05-31
Cabazitaxel	Jevtana	sanofi-aventis Canada Inc.	2011-06-16
Canakinumab	Ilaris	Novartis Pharmaceuticals Canada Inc.	2010-02-26
Ceftobiprole	Zeftera	Janssen-Ortho Inc.	2008-06-26
Certolizumab pegol	Cimzia	UCB Canada Inc.	2009-08-12
Cetuximab	Erbitux	ImClone Systems Inc.	2005-09-09
Ciclesonide	Alvesco	ALTANA Pharma Inc.	2006-09-11
Clevidipine	Cleviprex	The Medicines Company	2011-04-15
Clofarabine	Clolar	Genzyme Canada Inc.	2009-07-16
Colesevelam	Lodalis	Genzyme Canada Inc.	2011-11-22
Dabigatran	Pradax	Boehringer Ingelheim Canada Ltd.	2008-06-10
Daptomycin	Cubicin	Cubist Pharmaceuticals, Inc.	2007-09-24
Darifenacin	Enablex	Novartis Pharmaceuticals Canada Inc.	2005-11-14
Darunavir	Prezista	Janssen-Ortho Inc.	2006-07-28
Dasatinib	Sprycel	Bristol-Myers Squibb Canada	2006-03-26
Deferasirox	Exjade	Novartis Pharmaceuticals Canada Inc.	2006-11-18
Degarelix	Firmagon	Ferring Pharmaceuticals Inc.	2009-11-16
Denosumab	Prolia	Amgen Canada Inc.	2010-08-06
Desvenlafaxine	Pristiq	Wyeth Canada	2009-02-04
Dexlansoprazole	Dexilant	Takeda Canada Inc.	2010-07-22
Dexmedetomidine	Precedex	Hospira Healthcare Corporation	2009-12-09
Diclofenac	Voltaren Emulgel	Novartis Consumer Health Canada Inc.	2008-04-09
Dienogest	Visanne	Bayer Inc.	2011-10-12
Doripenem	Doribax	Janssen-Ortho Inc.	2009-09-02
Doxycycline	Efracea	Galderma Canada Inc.	2011-11-14
Dronedarone	Multaq	sanofi-aventis Canada Inc.	2009-08-11
Duloxetine	Cymbalta	Eli Lilly Canada Inc.	2007-11-01
Eculizumab	Soliris	Alexion Pharmaceuticals Inc.	2009-01-28
Efalizumab	Raptiva	Serono Canada Inc.	2005-10-24
Eltrombopag	Revolade	GlaxoSmithKline Inc.	2011-01-12
Emtricitabine	Emtriva	Gilead Sciences Canada, Inc.	2005-11-21
Entecavir	Baraclude	Bristol-Myers Squibb Canada	2006-06-16
Eplerenone	Inspra	Pfizer Canada Inc.	2009-02-26
Eribulin	Halaven	Eisai Limited	2011-12-14
Erlotinib	Tarceva	Hoffman-La Roche Limited	2005-07-07
Etravirine	Intelence	Janssen-Ortho Inc.	2008-03-27
Everolimus	Afinitor	Novartis Pharmaceuticals Canada Inc.	2009-12-14
Exetanide	Byetta	Eli Lilly Canada Inc.	2011-01-13
Febuxostat	Uloric	Takeda Canada Inc.	2010-09-22
Fingolimod	Gilenya	Novartis Pharmaceuticals Canada Inc.	2011-03-09
Fluticasone	Avamys	GlaxoSmithKline Inc.	2007-08-14
Gadofosveset	Vasovist	Berlex Canada Inc.	2006-10-31
Gadoxetate	Primovist	Bayer Inc.	2009-01-14
Golimumab	Simponi	Centocor Ortho Biotech Inc.	2009-04-07
Histrelin	Vantas	Paladin Labs Inc.	2006-03-10
Human Papillomavirus vaccine Types 16 and 18 (Recombinant, AS04 adjuvanted)	Cervarix	GlaxoSmithKline Inc.	2010-02-03
Human rotavirus, live, attenuated oral vaccine	Rotarix	GlaxoSmithKline Inc.	2007-10-09
Ibritumomab	Zevalin	Berlex Canada Inc.	2005-05-10
Idebenone	Catena	Santhera Pharmaceuticals (Switzerland) Ltd.	2008-07-23
Idursulfase	Elaprase	Shire Human Genetic Therapies Inc.	2007-06-13
Influenza Vaccine (live, attenuated)	Flumist	AstraZeneca Canada	2010-06-22
Insulin detemir	Levemir	Novo Nordisk Canada Inc.	2005-09-29
Insulin glulisine	Apidra	sanofi-aventis Canada Inc.	2006-04-12
Japanese encephalitis vaccine (inactivated, adsorbed)	Ixiaro	Intercell AG	2009-10-29
Lacosamide	Vimpat	UCB Canada Inc.	2010-09-20
Lanreotide	Somatuline Autogel	Ipsen Limited	2006-07-17
Lanthanum	Fosrenol	Shire BioChem Inc.	2006-10-17
Lapatinib	Tykerb	GlaxoSmithKline Inc.	2009-05-15
Lenalidomide	Revlimid	Celgene	2008-01-17
Linagliptin	Trajenta	Boehringer Ingelheim Canada Ltd.	2011-07-28
Liraglutide	Victoza	Novo Nordisk Canada Inc.	2010-05-21
Lisdexamfetamine	Vyanse	Shire Canada Inc.	2009-02-19
Loteprednol	Alrex	Bausch and Lomb Inc.	2008-12-23
Lumiracoxib	Prexige	Novartis Pharmaceuticals Canada Inc.	2006-11-02
Lutropin alpha	Luveris	Serono Canada Inc.	2005-06-24
Maraviroc	Celsentri	Pfizer Canada Inc.	2007-09-21
Meningococcal (Groups A, C, W-135 and Y) Oligosaccharide CRM197 Conjugate Vaccine	Menveo	Novartis Vaccines and Diagnostics Inc.	2010-05-21
Methoxy polyethylene glycol epoetin beta solution	Mircera	Hoffmann-La Roche Ltd.	2008-03-31
Methyl aminolevulinate	Metvix	Galderma Canada Inc.	2009-02-26
Methylnaltrexone	Relistor	Wyeth Canada	2008-03-28
Micafungin	Mycamine	Astellas Pharma Canada Inc.	2007-05-22
Natalizumab	Tysabri	Biogen Idec Canada Inc.	2006-09-28
Nelarabine	Atriance	GlaxoSmithKline Inc.	2007-09-22
Nepafenac	Nevanac	ALCON Canada Inc.	2008-04-17
Nesiritide	Natrecor	Janssen-Ortho Inc.	2007-11-08
Nilotinib	Tasigna	Novartis Pharmaceuticals Canada Inc.	2008-09-09
Nitric oxide	Inomax	INO Therapeutics	2005-09-23
Olmesartan	Olmetec	Schering-Plough Canada Inc.	2008-10-28
Oxaliplatin	Eloxatin	sanofi-aventis Canada Inc.	2007-06-15
Palifermin	Kepivance	Amgen Canada Inc.	2005-12-09
Paliperidone	Invega	Janssen-Ortho Inc.	2007-09-26
Paliperidone	Invega Sustenna	Janssen-Ortho Inc.	2010-06-30
Panitumumab	Vectibix	Amgen Canada Inc.	2008-04-03
Pantoprazole	Pantoloc M	ALTANA Pharma Inc.	2005-04-22
Paricalcitol	Zemplar	Abbott Laboratories Ltd.	2005-03-31
Pazopanib	Votrient	GlaxoSmithKline Inc.	2010-05-27
Pegaptanib sodium injection	Macugen	Pfizer Canada Inc.	2005-05-02
Pegvisomant	Somavert	Pfizer Canada Inc.	2005-10-17
Plerixafor	Mozobil	Genzyme Canada Inc.	2011-12-08
Pneumococcal 13-valent Conjugate Vaccine	Prevnar 13	Wyeth Canada	2009-12-21
Pneumococcal conjugate vaccine	Synflorix	GlaxoSmithKline Inc.	2008-12-11
Posaconazole	Posanol	Schering-Plough Canada Inc.	2007-03-26
Prasugrel	Effient	Eli Lilly Canada Inc.	2010-04-16
Pregabalin	Lyrica	Pfizer Canada Inc.	2005-06-03
Quadrivalent Human Papillomavirus [Types 6, 11, 16, 18] (recombinant, adsorbed)	Gardasil	Merck Frosst Canada Inc.	2006-07-10
Raltegravir	Isentress	Merck Frosst Canada Ltd.	2007-11-27
Ranibizumab	Lucentis	Novartis Ophthalmics, Novartis Pharmaceuticals Canada Inc.	2007-06-26
Rasagiline	Azilect	Teva Pharmaceutical Industries Ltd.	2006-08-17
Retapamulin	Altargo	GlaxoSmithKline Inc.	2008-03-19
Rilpivirine	Edurant	Janssen Inc.	2011-07-21
Rivaroxaban	Xarelto	Bayer Inc.	2008-09-15
Rivastigmine	Exelon Patch	Novartis Pharmaceuticals Canada Inc.	2007-11-29
Roflumilast	Daxas	Nycomed Canada Inc.	2010-11-23
Romiplostim	Nplate	Amgen Canada Inc.	2009-02-19
Rotavirus vaccine, live, pentavalent	Rotateq	Merck Frosst Canada Ltd.	2006-08-01
Rubidium chloride Rb 82	Ruby-Fill	Jubilant DraxImage Inc.	2011-09-20
Rufinamide	Banzel	Eisai Limited	2011-06-22
Sapropterin	Kuvan	BioMarin Pharmaceutical Inc.	2010-04-30
Saxagliptin	Onglyza	Bristol-Myers Squibb Canada	2009-09-14
Silodosin	Rapaflo	Watson Laboratories	2011-01-11
Sitagliptin	Januvia	Merck Frosst Canada Ltd.	2007-12-14
Sitaxsentan	Thelin	Encysive Pharmaceuticals Inc.	2007-05-30
Sodium oxybate	Xyrem	Orphan Medical, Inc.	2005-08-05
Solifenacin	Vesicare	Astellas Pharma Canada Inc.	2006-02-20
Somatropin	Omnitrope	Sandoz Canada Inc.	2009-04-20
Sorafenib	Nexavar	Bayer Inc.	2006-07-28
Sulesomab	Leukoscan	Immunomedics, Inc.	2005-01-17
Sunitinib	Sutent	Pfizer Canada Inc.	2006-05-26
Tapentadol	Nucynta CR	Janssen Inc.	2010-12-02
Telaprevir	Incivek	Vertex Pharmaceuticals (Canada) Incorporated	2011-08-16
Telavancin	Vibativ	Astellas Pharma Canada Inc.	2009-09-29
Telbivudine	Sebivo	Novartis Pharmaceuticals Canada Inc.	2006-11-28
Temsirolimus	Torisel	Wyeth Canada	2007-12-21
Thrombin alfa (Recombinant)	Recothrom	Bayer Inc.	2009-12-15
Ticagrelor	Brilinta	AstraZeneca Canada Inc.	2011-05-30
Tigecycline	Tygacil	Wyeth Canada	2006-11-14
Tipranavir	Aptivus	Boehringer Ingelheim (Canada) Ltd.	2005-11-21
Tocilizumab	Actemra	Hoffmann-La Roche Limited	2010-04-30
Tolvaptan	Samsca	Otsuka Pharmaceutical Company Ltd.	2011-07-25
Tositumomab	Bexxar Therapy	GlaxoSmithKline	2005-08-18
Trabectedin	Yondelis	Janssen-Ortho Inc.	2010-05-13
Tramadol	Tramacet	Janssen Ortho Inc.	2005-07-20
Trospium	Trosec	Oryx Pharmaceuticals Inc.	2006-01-10
Ustekinumab	Stelara	Janssen-Ortho Inc.	2008-12-12
Varenicline	Champix	Pfizer Canada Inc.	2007-01-24
Velaglucerase alfa	Vpriv	Shire Human Genetic Therapies, Inc.	2010-10-01
Vorinostat	Zolinza	Merck Frosst Canada Ltd.	2009-06-11
Ziprasidone	Zeldox	Pfizer Canada Inc.	2007-08-27
Zucapsaicin	Civanex	Winston Laboratories Inc.	2010-07-15
*NOC = notice of compliance
